# Supplementary material for: Social Interactions Are Related to Cognitive Development in Western Australian Magpie Fledglings
Source: Ecol Evol. 2025 Nov 11;15(11):e72435. doi: 10.1002/ece3.72435 (PMC12604942; doi:10.1002/ece3.72435)
Supplement: Supplementary file 1 — Data S1: ece372435‐sup‐0001‐DataS1.xlsx. [file ECE3-15-e72435-s001.xlsx]

id	grp	year	site	age	mass	fe	siblings	grp.size	no.fledglings	shade	score	av.neo	order.tested	av.temp
XXXXJUVENILE2020BWYB	BWYb	1	U	100	280	3.52E-05	Y	5	2	D	12	4.73	1	20
RMGR	BWYb	1	U	100	302	0.000478271	Y	5	2	L	21	4.79	2	20
XXXXJUVENILE2020BWYB	BWYb	1	U	200	289	0.000851735	Y	5	2	D	12	3.72	1	18
RMGR	BWYb	1	U	200	304	0.00078	Y	5	2	D	18	5.83	2	18
XXXXJUVENILE2020BWYB	BWYb	1	U	300	309	0.000708274	Y	5	2	D	14	3.64	1	16
RMGR	BWYb	1	U	300	304	0.002043011	Y	5	2	D	19	4.45	2	14.5
TMXX	CPC	1	G	100	311	0.00083959	Y	8	2	L	10	9.29	1	25
XXMR	CPC	1	G	100	275	0.000661258	Y	8	2	L	11	7.07	2	25
TMXX	CPC	1	G	200	321	0.001635556	Y	8	2	L	12	6.57	1	13
XXMR	CPC	1	G	200	279	0.002672986	Y	8	2	L	15	5	2	10
TMXX	CPC	1	G	300	333	0.00022	Y	8	2	L	11	6.38	2	11.5
XXMR	CPC	1	G	300	290	0.00037	Y	8	2	L	12	5.1	1	12
BORM	ESC	1	G	100	335	0.001640351	N	6	3	D	22	3.84	2	20
BEAKY	ESC	1	G	200	273	0.000285714	Y	6	3	L	12	3.08	1	15
BORM	ESC	1	G	200	325	0.000537005	N	6	3	D	22	3.21	2	15
BORM	ESC	1	G	300	324	0.002058824	N	6	3	D	12	3.47	1	14
BEAKY	ESC	1	G	300	269	0.00019403	Y	6	3	D	17	2.03	2	14
PMXX	FMRa	1	G	200	298	0.001077169	N	8	1	D	17	4.29	1	17
PMXX	FMRa	1	G	300	302	0.004538776	N	8	1	D	12	4.86	1	12
XXXXJUVENILE2020JOG	JOG	1	U	100	303	0.000122807	Y	10	6	D	11	2.43	2	21
SPOTTY	JOG	1	U	100	302	0.000521074	Y	10	6	L	12	11.1	2	30
LUMPY	JOG	1	U	100	227	0.00249	N	10	6	L	18	4.08	4	18
TOMY	JOG	1	U	100	270	0.000410351	Y	10	6	L	18	3.47	1	21
SCABBY	JOG	1	U	100	309	0.001367003	N	10	6	D	19	6.37	3	26.5
MAXX	JOG	1	U	200	388	0.001087357	Y	10	3	D	12	2.94	1	8
TOMY	JOG	1	U	200	277	4.86E-05	Y	10	3	D	12	5.37	2	16
MAXX	JOG	1	U	300	308	0.000264036	N	10	2	L	11	1.67	1	19
MOBX	MBG	1	U	100	332	0.000304781	Y	5	2	D	20	3.6	1	27
XXXXJUVENILE2020MBG	MBG	1	U	100	376	0.00130087	Y	5	2	D	28	6.06	2	26
XXXXJUVENILE2020MBG	MBG	1	U	200	360	0.000798976	Y	5	2	D	11	2.5	2	7
MOBX	MBG	1	U	200	318	0.000439928	Y	5	2	D	23	3.31	1	7
XXXXJUVENILE2020MBG	MBG	1	U	300	355	0.000719807	Y	5	2	L	24	3.61	2	13
XXMY	RVD	1	G	100	283	0.000506122	N	6	3	L	11	7.26	1	20
TMTO	RVD	1	G	100	302	0.000247059	Y	6	3	D	19	4.71	2	19
RMYO	RVD	1	G	100	303	0.001909548	Y	6	3	D	24	5.09	3	19
RMYO	RVD	1	G	200	301	0.000891473	Y	6	3	L	12	4.25	2	15
TMTO	RVD	1	G	200	290	0.000575342	Y	6	3	D	12	3.85	3	15
XXMY	RVD	1	G	200	293	0.001234421	N	6	3	L	17	4.22	1	15
RMYO	RVD	1	G	300	307	0.000573077	Y	6	3	L	12	4.12	1	5
XXMY	RVD	1	G	300	305	0.000494898	N	6	3	L	15	4.71	3	6
TMTO	RVD	1	G	300	306	0.000127563	Y	6	3	L	17	3.7	2	9.5
XXXXJUVENILE2021BWYB	BWYB	2	U	100	289	0.001253012	N	6	2	L	11	2.28	2	21.4
MVXXBWYB	BWYB	2	U	100	281	0.000364341	N	6	2	L	22	4.77	1	21.75
XXXXJUVENILE2021BWYB	BWYB	2	U	200	288	0.000120172	N	6	2	L	11	3.39	1	7.7
MVXXBWYB	BWYB	2	U	200	281	6.24E-05	N	6	2	L	13	2.15	2	7.7
MVXXBWYB	BWYB	2	U	300	289	0.000509653	N	6	2	D	12	2.67	2	8.8
XXXXJUVENILE2021BWYB	BWYB	2	U	300	290	0.000509653	N	6	2	D	16	1.81	1	8.8
VMXX	ESC	2	G	100	325	0.000472727	Y	8	3	L	10	5.25	1	22.3
XXXXJUVENILE2021ESC	ESC	2	G	100	290	0.000540984	Y	8	3	L	12	4.5	2	22.3
VMXX	ESC	2	G	200	325	0.00111828	Y	8	3	D	10	4.45	2	10.7
XXXXJUVENILE2021ESC	ESC	2	G	200	297	0.000688742	Y	8	3	D	11	3.5	1	10.7
VMXX	ESC	2	G	300	309	8.81E-05	Y	8	3	D	10	3.02	2	18.6
XXXXJUVENILE2021ESC	ESC	2	G	300	298	0.000176101	Y	8	3	D	10	3.04	1	18.6
XXXXJUVENILE2021FMRA	FMRA	2	G	100	291	0.001713555	N	9	2	L	11	3.35	1	18.5
GIANT	JOG	2	U	100	357	0.000879121	Y	10	4	L	10	1.11	1	23.2
GMXX	JOG	2	U	100	314	0.001369014	Y	10	4	L	10	2.44	2	23.2
XXTM	JOG	2	U	100	289	9.30E-05	N	10	4	D	11	6.36	4	22.5
BALDY	JOG	2	U	100	252	0.000628895	N	10	4	D	16	2.79	1	20.8
XXTM	JOG	2	U	200	295	0.000244147	N	10	4	L	11	3.4	4	13.7
GIANT	JOG	2	U	200	362	0.000879121	Y	10	4	D	12	1.5	3	15.4
BALDY	JOG	2	U	200	259	0.000533333	N	10	4	D	15	3.47	1	11.5
GMXX	JOG	2	U	300	345	7.43E-05	Y	10	1	D	12	3.31	1	16.8
MYXX	LHP	2	G	100	301	0.001017241	Y	2	2	D	17	5.64	1	20.9
MYXX	LHP	2	G	100	301	0.001017241	Y	2	2	D	17	5.64	1	20.9
XXXXJUVENILE2021LHP	LHP	2	G	100	282	0.000231788	Y	2	2	D	18	3.8	2	20.9
XXXXJUVENILE2021LHP	LHP	2	G	200	274	0.00168	Y	2	2	L	12	4.86	1	17.4
FRECKLE	MBG	2	U	100	313	0.000424528	Y	6	2	L	10	3.78	1	24.2
BMXX	MBG	2	U	200	288	0.000192661	Y	6	2	L	11	10.39	2	15.3
FRECKLE	MBG	2	U	200	303	0.000652591	Y	6	2	L	18	2.65	1	18.1
OMXX	NH	2	G	200	245	0.000284153	Y	4	4	D	10	2.64	1	10.8
XXMG	NH	2	G	200	224	0.00115262	Y	4	4	D	11	2.94	2	10.8
GEORGE	SCL	2	U	100	300	0.000944444	N	3	1	D	12	2.6	1	20.9
GEORGE	SCL	2	U	200	300	0.000944444	N	3	1	D	12	2.59	1	24.2
GEORGE	SCL	2	U	300	308	0.00055792	N	3	1	D	37	2.33	1	16
