# Supplementary material for: Social Interactions Are Related to Cognitive Development in Western Australian Magpie Fledglings
Source: Ecol Evol. 2025 Nov 11;15(11):e72435. doi: 10.1002/ece3.72435 (PMC12604942; doi:10.1002/ece3.72435)
Supplement: Supplementary file 2 — Data S2: ece372435‐sup‐0002‐DataS2.xlsx. [file ECE3-15-e72435-s004.xlsx]

id	grp	year	site	age	mass	fe	siblings	grp.size	#.fledglings	shade	score	av.neo	order.tested	av.temp	aff.d	aff.s	aff.cov	ag.d	ag.id	ag.od	ag.s	ag.is	ag.os	ag.cov	voc.d	voc.id	voc.od	voc.s	voc.is	voc.os	voc.cov
XXXXJUVENILE2020BWYB	BWYb	1	U	100	280	3.52E-05	Y	5	2	D	12	4.73	1	20	0.5	0.8	399.8281	0.6	1	1	0.523809524	1	0.023809524	372.309	1	1	1	0.540358744	0.720496894	0.355113636	161.2705
RMGR	BWYb	1	U	100	302	0.000478271	Y	5	2	L	21	4.79	2	20	1	1	399.8281	0.4	1	0	0.285714286	0.571428571	0	372.309	1	1	1	0.497757848	0.763975155	0.28125	161.2705
XXXXJUVENILE2020BWYB	BWYb	1	U	200	289	0.000851735	Y	5	2	D	12	3.72	1	18	0.5	0.8	399.8281	0.6	1	1	0.523809524	1	0.023809524	372.309	1	1	1	0.540358744	0.720496894	0.355113636	161.2705
RMGR	BWYb	1	U	200	304	0.00078	Y	5	2	D	18	5.83	2	18	1	1	399.8281	0.4	1	0	0.285714286	0.571428571	0	372.309	1	1	1	0.497757848	0.763975155	0.28125	161.2705
XXXXJUVENILE2020BWYB	BWYb	1	U	300	309	0.000708274	Y	5	2	D	14	3.64	1	16	1	0.7	213.8288	1	1	0.5	0.45	0.586206897	0.026315789	349.0293	0.888888889	0.6	1	0.729927007	0.796875	0.671232877	139.2821
RMGR	BWYb	1	U	300	304	0.002043011	Y	5	2	D	19	4.45	2	14.5	1	1	213.8288	1	0.666666667	1	0.825	1	0.105263158	349.0293	1	0.8	1	1	1	1	139.2821
TMXX	CPC	1	G	300	333	0.00022	Y	8	2	L	11	6.38	2	11.5	1	1	467.5903	0.6	0.75	0	0.416666667	0.555555556	0	320.3064	0.75	0.75	0.75	1	1	1	284.5935
XXMR	CPC	1	G	300	290	0.00037	Y	8	2	L	12	5.1	1	12	1	0.848484848	467.5903	1	1	0.333333333	1	1	0.5	320.3064	0.625	0.75	0.5	0.936046512	0.956989247	0.911392405	284.5935
PMXX	FMRa	1	G	300	302	0.004538776	N	8	1	D	12	4.86	1	12	1	1	478.063	1	1	0.666666667	1	0.55	1	427.3223	0.6875	0.75	0.625	0.455445545	0.625	0.258064516	108.072
MAXX	JOG	1	U	300	308	0.000264036	N	10	2	L	11	1.67	1	19	1	1	771.4432	0.777777778	0.75	0.25	0.466666667	0.48	0.142857143	301.9203	0.705882353	1	0.3	0.294964029	0.660714286	0.038834951	161.1876
MOBX	MBG	1	U	100	332	0.000304781	Y	5	2	D	20	3.6	1	27	1	1	489.7916	0.5	0.333333333	1	0.555555556	0.125	1	395.6359	0.8	0.666666667	0.666666667	0.7	0.303571429	0.567901235	164.9949
XXXXJUVENILE2020MBG	MBG	1	U	100	376	0.00130087	Y	5	2	D	28	6.06	2	26	1	1	489.7916	1	1	0.166666667	1	1	0.25	395.6359	0.7	1	0.166666667	0.455555556	0.642857143	0.061728395	164.9949
XXXXJUVENILE2020MBG	MBG	1	U	200	360	0.000798976	Y	5	2	D	11	2.5	2	7	1	1	489.7916	1	1	0.166666667	1	1	0.25	395.6359	0.7	1	0.166666667	0.455555556	0.642857143	0.061728395	164.9949
MOBX	MBG	1	U	200	318	0.000439928	Y	5	2	D	23	3.31	1	7	1	1	489.7916	0.5	0.333333333	1	0.555555556	0.125	1	395.6359	0.8	0.666666667	0.666666667	0.7	0.303571429	0.567901235	164.9949
MOBX	MBG	1	U	300	328	0.002858243	Y	5	2	L	12	2.51	1	13	1	1	489.7916	1	1	0	1	1	0	303.1089	1	1	1	1	1	0.771428571	137.4184
XXXXJUVENILE2020MBG	MBG	1	U	300	355	0.000719807	Y	5	2	L	24	3.61	2	13	1	1	489.7916	0.4	0.2	0.5	0.545454545	0.090909091	1	303.1089	0.272727273	0.4	0.166666667	0.176470588	0.333333333	0.028571429	137.4184
XXMY	RVD	1	G	100	283	0.000506122	N	6	3	L	11	7.26	1	20	1	0.294117647	382.6525	0.5	0.333333333	0.333333333	0.105263158	0.076923077	0.058823529	427.7155	1	1	1	0.741463415	1	0.411428571	180.92
TMTO	RVD	1	G	100	302	0.000247059	Y	6	3	D	19	4.71	2	19	1	0.882352941	382.6525	1	1	0.333333333	0.684210526	0.923076923	0.058823529	427.7155	0.375	0.75	0.25	0.234146341	0.5375	0.028571429	180.92
RMYO	RVD	1	G	100	303	0.001909548	Y	6	3	D	24	5.09	3	19	1	1	382.6525	0.75	1	0	0.684210526	1	0	427.7155	0.75	0.875	0.625	0.380487805	0.525	0.205714286	180.92
RMYO	RVD	1	G	200	301	0.000891473	Y	6	3	L	12	4.25	2	15	1	1	382.6525	0.75	1	0	0.684210526	1	0	427.7155	0.75	0.875	0.625	0.380487805	0.525	0.205714286	180.92
TMTO	RVD	1	G	200	290	0.000575342	Y	6	3	D	12	3.85	3	15	1	0.882352941	382.6525	1	1	0.333333333	0.684210526	0.923076923	0.058823529	427.7155	0.375	0.75	0.25	0.234146341	0.5375	0.028571429	180.92
XXMY	RVD	1	G	200	293	0.001234421	N	6	3	L	17	4.22	1	15	1	0.294117647	382.6525	0.5	0.333333333	0.333333333	0.105263158	0.076923077	0.058823529	427.7155	1	1	1	0.741463415	1	0.411428571	180.92
RMYO	RVD	1	G	300	307	0.000573077	Y	6	3	L	12	4.12	1	5	1	1	297.4704	0.857142857	1	0	0.736842105	1	0	222.416	0.8	0.875	0.625	0.5	0.685185185	0.213333333	107.1291
XXMY	RVD	1	G	300	305	0.000494898	N	6	3	L	15	4.71	3	6	1	0.913043478	297.4704	0.714285714	0.833333333	0	0.421052632	0.571428571	0	222.416	1	0.875	1	0.764150943	0.722222222	0.56	107.1291
TMTO	RVD	1	G	300	306	0.000127563	Y	6	3	L	17	3.7	2	9.5	1	0.739130435	297.4704	0.428571429	0.5	0	0.368421053	0.5	0	222.416	1	0.875	1	0.679245283	0.5	0.6	107.1291
XXXXJUVENILE2021BWYB	BWYB	2	U	100	289	0.001253012	N	6	2	L	11	2.28	2	21.4	1	0.3	428.9358	1	1	0.4	1	1	0.583333333	283.092	0.714285714	0.714285714	0.714285714	0.367741935	0.373333333	0.305263158	111.2794
MVXXBWYB	BWYB	2	U	100	281	0.000364341	N	6	2	L	22	4.77	1	21.75	0.333333333	0.225	428.9358	0.333333333	0.5	0	0.4375	0.777777778	0	283.092	0.785714286	0.714285714	0.857142857	0.529032258	0.573333333	0.410526316	111.2794
XXXXJUVENILE2021BWYB	BWYB	2	U	200	288	0.000120172	N	6	2	L	11	3.39	1	7.7	1	0.3	428.9358	1	1	0.4	1	1	0.583333333	283.092	0.714285714	0.714285714	0.714285714	0.367741935	0.373333333	0.305263158	111.2794
MVXXBWYB	BWYB	2	U	200	281	6.24E-05	N	6	2	L	13	2.15	2	7.7	0.333333333	0.225	428.9358	0.333333333	0.5	0	0.4375	0.777777778	0	283.092	0.785714286	0.714285714	0.857142857	0.529032258	0.573333333	0.410526316	111.2794
MVXXBWYB	BWYB	2	U	300	289	0.000509653	N	6	2	D	12	2.67	2	8.8	1	1	561.1779	0.833333333	0.8	0.2	0.8	1	0.038461538	281.99	1	1	0.666666667	1	1	0.65517241	189.0865
XXXXJUVENILE2021BWYB	BWYB	2	U	300	290	0.000509653	N	6	2	D	16	1.81	1	8.8	1	1	561.1779	1	1	0.2	1	0.913043478	0.346153846	281.99	0.777777778	0.8	0.5	0.659574468	0.535714286	0.551724138	189.0865
GIANT	JOG	2	U	100	357	0.000879121	Y	10	4	L	10	1.11	1	23.2	0	0	987.4079	0.5	0.166666667	0.666666667	0.444444444	0.055555556	0.388888889	539.1743	0.238095238	0.555555556	0	0.069767442	0.206896552	0	210.9705
GMXX	JOG	2	U	100	314	0.001369014	Y	10	4	L	10	2.44	2	23.2	1	1	987.4079	0.3333333	0.333333333	0	0.444444444	0.444444444	0	539.1743	0.523809524	0.666666667	0.416666667	0.203488372	0.482758621	0.061403509	210.9705
XXTM	JOG	2	U	100	289	9.30E-05	N	10	4	D	11	6.36	4	22.5	0	0	987.4079	0.5	0.5	0	0.555555556	0.555555556	0	539.1743	0.19047619	0.444444444	0	0.023255814	0.068965517	0	210.9705
BALDY	JOG	2	U	100	252	0.000628895	N	10	4	D	16	2.79	1	20.8	1	1	987.4079	1	1	0	1	1	0	539.1743	0.666666667	0.777777778	0.583333333	0.244186047	0.379310345	0.175438596	210.9705
XXTM	JOG	2	U	200	295	0.000244147	N	10	4	L	11	3.4	4	13.7	0	0	987.4079	0.5	0.5	0	0.555555556	0.555555556	0	539.1743	0.19047619	0.444444444	0	0.023255814	0.068965517	0	210.9705
GIANT	JOG	2	U	200	362	0.000879121	Y	10	4	D	12	1.5	3	15.4	0	0	987.4079	0.5	0.166666667	0.666666667	0.444444444	0.055555556	0.388888889	539.1743	0.238095238	0.555555556	0	0.069767442	0.206896552	0	210.9705
BALDY	JOG	2	U	200	259	0.000533333	N	10	4	D	15	3.47	1	11.5	1	1	987.4079	1	1	0	1	1	0	539.1743	0.666666667	0.777777778	0.583333333	0.244186047	0.379310345	0.175438596	210.9705
GMXX	JOG	2	U	200	332	0.000712329	Y	10	4	L	24	2.93	2	15.4	1	1	987.4079	0.33333333	0.333333333	0	0.444444444	0.444444444	0	539.1743	0.523809524	0.666666667	0.416666667	0.203488372	0.482758621	0.061403509	210.9705
GMXX	JOG	2	U	300	345	7.43E-05	Y	10	1	D	12	3.31	1	16.8	1	1	703.5265	0.714285714	1	0	0.4	0.666666667	0	276.9559	0.8125	0.75	0.777777778	0.75	0.692307692	0.617647059	123.052
MYXX	LHP	2	G	100	301	0.001017241	Y	2	2	D	17	5.64	1	20.9	1	1	273.252	1	1	1	1	0.095238095	1	364.5543	1	1	1	0.110169492	0.105263158	0.055555556	247.6389
XXXXJUVENILE2021LHP	LHP	2	G	100	282	0.000231788	Y	2	2	D	18	3.8	2	20.9	1	1	273.252	1	1	1	1	1	0.095238095	364.5543	0.6	1	0.333333333	0.118644068	0.157894737	0.022222222	247.6389
XXXXJUVENILE2021LHP	LHP	2	G	200	274	0.00168	Y	2	2	L	12	4.86	1	17.4	1	1	273.252	1	1	1	1	1	0.095238095	364.5543	0.6	1	0.333333333	0.118644068	0.157894737	0.022222222	247.6389
FRECKLE	MBG	2	U	100	313	0.000424528	Y	6	2	L	10	3.78	1	24.2	0.666666667	0.833333333	369.5029	1	1	0.666666667	1	1	0.346153846	356.3483	0.333333333	0.4	0.333333333	0.153846154	0.1	0.142857143	216.218
BMXX	MBG	2	U	200	288	0.000192661	Y	6	2	L	11	10.39	2	15.3	0.666666667	1	369.5029	0.8	0.666666667	0.666666667	1	0.869565217	0.461538462	356.3483	0.25	0.2	0.333333333	0.134615385	0.133333333	0.085714286	216.218
FRECKLE	MBG	2	U	200	303	0.000652591	Y	6	2	L	18	2.65	1	18.1	0.666666667	0.833333333	369.5029	1	1	0.666666667	1	1	0.346153846	356.3483	0.333333333	0.4	0.333333333	0.153846154	0.1	0.142857143	216.218
