# Supplementary material for: Social Interactions Are Related to Cognitive Development in Western Australian Magpie Fledglings
Source: Ecol Evol. 2025 Nov 11;15(11):e72435. doi: 10.1002/ece3.72435 (PMC12604942; doi:10.1002/ece3.72435)
Supplement: Supplementary file 3 — Data S3: ece372435‐sup‐0003‐DataS3.pdf. [file ECE3-15-e72435-s003.pdf]

##Fledglings code##
#Lizzie Speechley

##Loading packages

install.packages("tidyverse")
install.packages("readxl")
install.packages("MuMIn")
install.packages("psych")
install.packages("matrixStats")
install.packages("sna")
install.packages("ggplot2")
install.packages("ape")
install.packages("igraph")
install.packages("asnipe")

#Load required packages.

pacman::p_load(tidyverse, #Tidy family and related packages
               readxl, #Reading excel .xlsx files
               MuMIn, #Model selection and averaging package
               psych, #Some useful features like correlational analyses
               matrixStats, #sensitivity analysis
               sna, #social network analysis
               ape,
               igraph, #sociograms
               ggplot2, #general graphing
               asnipe,
               lme4,
               DHARMa,
               rptR) 

library(ggpubr)

#Social Network Analysis
###Interaction Matrix
#Prior to entering data into R, make sure that for directed networks there is an “actor” added column to the SN Excel files. This column should only have the name of the individual that initiated an interaction. Save each group as a csv file (eg. FMRa.csv).
#For each group update the names of the individuals in the group in the R script. This will vary by season/year. Please note that it doesn’t seem to like names with brackets or spaces. Change individuals to the group to the focal group name (e.g. individuals<-FMRa).
#Run code for affiliative, agonistic and vocal interactions, creating a seperate matrix for each interaction type. Note that affiliative interactions are undirected. Change the name of the csv output to “FMRa chorus rd 1 2020 matrix.csv”. This is the matrix you will use for subsequent analysis.

```{Converting raw data to matrix}
##This code automatically converts interaction data (affiliative, agonistic and vocal) into a matrix that can be used for analysis

data<-read.csv("BWYb.csv") # SAVE FOLLOW DATA FILE AS A CSV FILE AND LOAD HERE
attach(data)

##Add names of individuals in each group
FMRa<-c("RYMR","XXXXMALE","MXWB","BMYO", "XXXM","XXBM","YMYG","TOMO", "PMXX", "XXXXFLEDGLING") 
RVD<-c("MXWW", "GMYY", "GORM", "VVVM", "XXXXFEMALE", "BRRM","XXMY", "RMYO", "TMTO")
PR<-c("RMXX", "GRMO", "XXXXMALE", "XXMV", "XXXXFEMALEDARKBEAK", "XXXXFEMALEWHITENECK")
SS<-c("MXXGYY", "MYRV", "XXXXMALE", "MXXGRY", "XXXXFEMALE")
NH<-c("MBXMGX", "XXXXMALE", "RMXGMX", "XXXXFEMALE", "OMXX", "XXMG", "XXXXFLEDGLING")
MBG<-c("RMYG", "VYMY", "MRYY", "AAAM", "OMGO","MOBX", "BMXX", "XXXXFLEDGLING")
KMO<-c("BMRMXX", "GRYM", "MOOO")
LHP<-c("MXXRRB", "XXXXFEMALE", "MYXX", "XXXXFLEDGLING")
SCL<-c("MOBR", "XXXXMALE", "XXXXFEMALE", "XXXXFLEDGLING")
JOG<-c("MOGO", "XXVM", "GBYM", "MYRR", "VGMR", "OBMR", "XXXXFEMALE", "BBMB", "XXYM","GMXX", "XXTM")
BWYa<-c("BMBY", "MVVT")
BWYb<-c("XXXXMALE", "MRGO", "MOTY", "BMYB", "XXXXJUVENILE", "RMGR", "MVXX", "XXXXFLEDGLING")
CPC<-c("BGBM", "XXXXMALE", "MABA", "MOVY", "YYBM", "TYMY", "XXXXFEMALE", "GYMO", "XXMR", "XXXXJUVENILE")

individuals<-BWYb # CHANGE TO FOCAL GROUP NAME

##Affiliative interactions

results<-array(0,dim =c(length(individuals),length(individuals),nrow(data)))
rownames(results)<-individuals
colnames(results)<-individuals
Members<-as.character(data[,4])
behaviour<-c("Play")
data$Actor<-as.character(data$Actor)
'%ni%' <- Negate('%in%')

for (i in 1:nrow(data)){
  if (data$Affiliative[i] %in% behaviour & isTRUE(grepl("[A-Za-z]", data$Actor[i]))) {
    k = unlist(strsplit(data$Actor[i],";"))
    k = gsub(" ", "", k, fixed = TRUE)
    l = unlist(strsplit(Members[i],";"))
    l = gsub(" ", "", l, fixed = TRUE)
    l = l[l %ni% k]
    for (m in k){
      for (j in l){
        results[m,colnames(results)==j,i]<-+1
      }}}
  else next
}

matrix<-apply(results, MARGIN=c(1,2),sum)
matrix

write.csv(matrix, "BWYa AFF matrix RD2.csv") # CHANGE NAME OF FOCAL GROUP

##Agonistic Interactions

results<-array(0,dim =c(length(individuals),length(individuals),nrow(data)))
rownames(results)<-individuals
colnames(results)<-individuals
Members<-as.character(data[,4])
behaviour<-c("Attack", "Chase", "Fight", "Splay", "Peck")
data$Actor<-as.character(data$Actor)
'%ni%' <- Negate('%in%')

for (i in 1:nrow(data)){
  if (data$Agonistic[i] %in% behaviour & isTRUE(grepl("[A-Za-z]", data$Actor[i]))) {
    k = unlist(strsplit(data$Actor[i],";"))
    k = gsub(" ", "", k, fixed = TRUE)
    l = unlist(strsplit(Members[i],";"))
    l = gsub(" ", "", l, fixed = TRUE)
    l = l[l %ni% k]
    for (m in k){
      for (j in l){
        results[m,colnames(results)==j,i]<-+1
      }}}
  else next
}

matrix<-apply(results, MARGIN=c(1,2),sum)
matrix

write.csv(matrix, "BWYb AG matrix RD1.csv") # CHANGE NAME OF FOCAL GROUP

##Vocal Interactions

results<-array(0,dim =c(length(individuals),length(individuals),nrow(data)))
rownames(results)<-individuals
colnames(results)<-individuals
Members<-as.character(data[,4])

for (i in 1:nrow(data)){
  if (data$Vocal[i]=="Chorus" & isTRUE(grepl("[A-Za-z]", data$Actor[i])) & sub(" .*$", "", data$Actor[i]) %in% individuals) {
    k =  sub(" .*$", "", data$Actor[i])
    l = unlist(strsplit(Members[i],";"))
    l = gsub(" ", "", l, fixed = TRUE)
    l=l[l!= k]
    for (j in l){
      results[k,colnames(results)==j,i]<-+1
    }
  }
}


matrix<-apply(results, MARGIN=c(1,2),sum)
matrix

write.csv(matrix, "BWYb CHORUS matrix RD1.csv") # CHANGE NAME OF FOCAL GROUP

````

###Network Analysis
#Read in the saved csv file with the matrix 
#e.g. network<-read.csv(“FMRa chorus matrix.csv”, header=T, row.names=1). Then run code the whole way through (no need to change any names). Each calculation in this code is explained below. Note that affilaitive interactions are undirected, whereas agonistic and vocal networks are directed. In addition to strength (weighted degree), calculate in-strength and out-strength for agonistic and vocal networks. COV (coefficient of variation) is the measure of the differentiatin of bonds within a group (higher=more differentiated).

#Permutations are run on the final network. Histogram may need to be altered too fit red line.

``` {Running networks}
##Read in matrix csv file for each interaction (affiliative, agonistic, chorus) for each group 

network<-read.csv("BWYB AG matrix RD2 2021.csv", header=T, row.names=1) 
head(network)

network<-as.matrix(network)
network

detach("package:igraph")
attach("package:asnipe")
library(sna)

#Degree (gmode=graph means undirected, digraph means directed)
deg_unweighted<-degree(network,gmode="digraph",ignore.eval=TRUE) #each edge counted only once (indegree)

deg_unweighted

indegree_unweighted<-degree(network,gmode="digraph",cmode="indegree",ignore.eval=TRUE)
outdegree_unweighted<-degree(network,gmode="digraph",cmode="outdegree",ignore.eval=TRUE)

indegree_unweighted
outdegree_unweighted


# Strength 
deg_weighted<-degree(network,gmode="digraph",ignore.eval=FALSE) 
# nodes are weighted by the number of degrees and the weight of those degrees and edges are undirected
indegree_weighted<-degree(network,gmode="digraph",cmode="indegree",ignore.eval=FALSE)
outdegree_weighted<-degree(network,gmode="digraph",cmode="outdegree",ignore.eval=FALSE)

deg_weighted
indegree_weighted
outdegree_weighted

# Coefficient of Variation - measure of the differentiation of bonds w/i a group (variation in bond strength) 

sd(network)/mean(network)*100

#Permutations

dat<-network # just need to change matrix name here for different group and rest of code should stay the same
row<-rowSums(dat)

#### function for reassigning interaction data ####
rand_vect <- function(N, M, sd = 1, pos.only = TRUE) {
  vec <- rnorm(N, M/N, sd)
  if (abs(sum(vec)) < 0.01) vec <- vec + 1
  vec <- round(vec / sum(vec) * M)
  deviation <- M - sum(vec)
  for (. in seq_len(abs(deviation))) {
    vec[i] <- vec[i <- sample(N, 1)] + sign(deviation)
  }
  if (pos.only) while (any(vec < 0)) {
    negs <- vec < 0
    pos  <- vec > 0
    vec[negs][i] <- vec[negs][i <- sample(sum(negs), 1)] + 1
    vec[pos][i]  <- vec[pos ][i <- sample(sum(pos ), 1)] - 1
  }
  vec
}

##########################

v_perm =  sample(0,nrow(dat)*nrow(dat)*1000,replace = TRUE) # create array (three-dimensional rows x cols x matrix) this line creates enough dateros to fill an array with dimensions given below
dim(v_perm) = c(nrow(dat),nrow(dat),1000) # creates array with rows (number of actors), columns (number of recievers), and 1000 matrices as we shuffle the data 1000 separate times
v_perm 

for(k in 1:1000){  
  for (i in 1:nrow(dat)){
    v_perm [i,which(1:nrow(dat)!=i),k]<-rand_vect(nrow(dat)-1, row[i])
  }
}

v_perm 


CV_perm<-matrix(0, nrow = 1000) # I removed ncol because you only need that if you are running permutations on node level metrics
for (i in 1:1000){
  CV_perm[i,]<-sd(v_perm [,,i])/mean(v_perm [,,i])
}

CV_perm # gives the coefficient of variation of each random matrix (measure of differentiation in interactions)
CV_dat<-sd(dat)/mean(dat) # gives the coefficient of variation of real matrix
CV_dat

#histogram showing where coefficient of variation of real matrix sits on the coefficients of each random matrix. May need to alter breaks to get histogram to fit
hist(CV_perm,breaks=1,xlab="CV",ylab="Probability",main=paste("P=",length(CV_perm[CV_perm>=(CV_dat)])/length(CV_perm)))
abline(v=CV_dat,col="red")

length(CV_perm[CV_perm>=(CV_dat)]) 
length(CV_perm)
```

##Proximity##
##Proximity Subset

#Subsets of data based on proximities run at different cut-off points. For example, only selecting instances where proximity between 2 individuals was less than 1m, 2m etc.
#Entry of data for proximity is slightly different to above and requires more steps. Firstly, I read in the data from each group as a csv file (column 1=id 1, column 2=id 2, column 3=dist).
#The code is then designed to filter the spreadsheet so that it only includes values within a threshold. For the first round of proximity I ran thresholds for 15m, 5m and 2m to compare values. However, for the purposes here I have used the 2m proximity.


```{subsetting by threshold}
#Subsetting proximity data by distance thresholds

LHP<-read.csv('PROX_LHP.csv',header=T)
head(LHP)
attach(LHP)
str(LHP)
LHP$dist<-as.numeric(LHP$dist)

#Filter the data to only include values within a certain threshold
##0.5M THRESHOLD
SCL_0.5<-as.data.frame(na.omit(cbind(as.character(id.1[dist<1]),as.character(id.2[dist<1]),as.numeric(dist[dist<6])),stringsAsFactors=FALSE))
head(SCL_0.5)
attach(SCL_0.5)
str(SCL_0.5)

#Make sure dist is numeric
SCL_0.5$V3<-as.numeric(levels(SCL_0.5$V3))[SCL_0.5$V3]
str(SCL_0.5)

#Download new filtered spreadhseet as a csv
write.csv(SCL_0.5, "05M SCL.csv")

#To reformat the proximity data so that each individual has their own row rather than the two pairs of the dyad on the same row follow below:
SS_0.5$V4 <- 1:nrow(SCL_0.5)
head(SCL_0.5)

new1<-as.data.frame(na.omit(cbind(as.character(SCL_0.5$V1),as.numeric(SCL_0.5$V3),as.numeric(SCL_0.5$V4)),stringsAsFactors=FALSE))
new2<-as.data.frame(na.omit(cbind(as.character(SCL_0.5$V2),as.numeric(SCL_0.5$V3),as.numeric(SCL_0.5$V4)),stringsAsFactors=FALSE))
new3<-rbind(new1,new2)

head(new3)
final <- new3[order(new3$V3),]

write.csv(final, "0.5m threshold SCL.csv")

##1M CUT OFF
LHP_1<-as.data.frame(na.omit(cbind(as.character(?..id.1[LHP$dist<2]),as.character(id.2[LHP$dist<2]),as.numeric(LHP$dist[LHP$dist<2])),stringsAsFactors=FALSE))
head(LHP_1)
attach(LHP_1)
str(LHP_1)
LHP_1$V3<-as.numeric(levels(LHP_1$V3))[LHP_1$V3]
str(LHP_1)

write.csv(LHP_1, "1M LHP.csv")

LHP_1$V4 <- 1:nrow(LHP_1)
head(LHP_1)

new1<-as.data.frame(na.omit(cbind(as.character(LHP_1$V1),as.numeric(LHP_1$V3),as.numeric(LHP_1$V4)),stringsAsFactors=FALSE))
new2<-as.data.frame(na.omit(cbind(as.character(LHP_1$V2),as.numeric(LHP_1$V3),as.numeric(LHP_1$V4)),stringsAsFactors=FALSE))
new3<-rbind(new1,new2)

head(new3)
final <- new3[order(new3$V3),]

write.csv(final, "1m threshold LHP.csv")

##2M CUT OFF
SCL_2<-as.data.frame(na.omit(cbind(as.character(id.1[dist<3]),as.character(id.2[dist<3]),as.numeric(dist[dist<3])),stringsAsFactors=FALSE))
head(SCL_2)
attach(SCL_2)
str(SCL_2)
SCL_2$V3<-as.numeric(levels(SCL_2$V3))[SCL_2$V3]
str(SCL_2)

write.csv(SCL_2, "2M SCL.csv")

SCL_2$V4 <- 1:nrow(SCL_2)
head(SCL_2)

new1<-as.data.frame(na.omit(cbind(as.character(SCL_2$V1),as.numeric(SCL_2$V3),as.numeric(SCL_2$V4)),stringsAsFactors=FALSE))
new2<-as.data.frame(na.omit(cbind(as.character(SCL_2$V2),as.numeric(SCL_2$V3),as.numeric(SCL_2$V4)),stringsAsFactors=FALSE))
new3<-rbind(new1,new2)

head(new3)
final <- new3[order(new3$V3),]

write.csv(final, "2m threshold SCL.csv")


SCL_5<-as.data.frame(na.omit(cbind(as.character(id.1[dist<6]),as.character(id.2[dist<6]),as.numeric(dist[dist<6])),stringsAsFactors=FALSE))
head(SCL_5)
attach(SCL_5)
str(SCL_5)
SCL_5$V3<-as.numeric(levels(SCL_5$V3))[SCL_5$V3]
str(SCL_5)

write.csv(SCL_5, "5M SCL.csv"
          
          SCL_5$V4 <- 1:nrow(SCL_5)
          head(SCL_5)
          
          new1<-as.data.frame(na.omit(cbind(as.character(SCL_5$V1),as.numeric(SCL_5$V3),as.numeric(SCL_5$V4)),stringsAsFactors=FALSE))
          new2<-as.data.frame(na.omit(cbind(as.character(SCL_5$V2),as.numeric(SCL_5$V3),as.numeric(SCL_5$V4)),stringsAsFactors=FALSE))
          new3<-rbind(new1,new2)
          
          head(new3)
          final <- new3[order(new3$V3),]
          
          
          write.csv(final, "5m threshold SCL.csv")
          
          ```
          
#Proximity Analysis
          
#Once the data has been subsetted, it will produce a spreadsheet that has 4 columns. We are only interested in V1 with the names and V3. Delete the first column and V2 column. Rename column V1 id and rename V3 grp.
#Use find and replace to change group name, eg. change networkSS to network RVD.
          
          
```{Proximity analysis}
          
          #FINAL proximity networks after subsetting
          
          networkSS<-read.csv('1m threshold SS.csv')
          str(networkSS)
          
          gbi <- get_group_by_individual(networkSS, data_format="individuals") ## transform into a group by individual matrix
          gbi <- gbi[,order(colnames(gbi))]
          head(gbi)
          
          # this calculate association data based on the Simple Ratio Index SRI
          SRI_SS <- get_network(gbi, association_index="SRI", data_format="GBI")
          head(SRI_SS)
          write.csv(SRI_SS, "SRI_SS_1.csv") #exports your matrix as a CSV file to your working directory
          
          ***Note that R has a find and replace tool so when analysing a new group you can simply find RVD and replace with the new group.
          
          #Make sure to detach asnipe as it can interfere with the next packages. From this point on the analysis is the same as per the direct interactions. However, since proximity is undirected, there will only be degree, strength, and cov.
          detach(package:asnipe)
          
          #Degree (gmode=graph means undirected, digraph means directed)
          deg_unweighted<-degree(SRI_SS,gmode="graph",ignore.eval=TRUE) #each edge counted only once (indegree)
          
          deg_unweighted
          
          # Strength 
          deg_weighted<-degree(SRI_SS,gmode="graph",ignore.eval=FALSE) # nodes are weighted by the number of degrees and the weight of those degrees and edges are undirected
          
          deg_weighted
          
          # Coefficient of Variation - measure of differentiation of bonds w/i a group (variation in bond strength)
          
          sd(SRI_SS)/mean(SRI_SS)*100
          
          #Permutations - slightly different code to direct interactions 
          
          deg_weighted<-degree(SRI_SCL,gmode="graph",ignore.eval=FALSE) # nodes are weighted by the number of degrees and the weight of those degrees and edges are undirected
          deg_weighted
          
          network_perm<-network_permutation(gbi,data_format="GBI",association_index="SRI",association_matrix=SRI_CCL) # permutation
          
          deg_weighted_perm<-degree(network_perm,gmode="graph",g=c(1:1000),ignore.eval=FALSE)
          deg_weighted_perm
          
          #histogram showing where coefficient of variation of real matrix sits on the coefficients of each random matrix. May need to alter breaks to get histogram to fit
          hist(colMeans(deg_weighted_perm),breaks=100,main=paste("P= ",sum(mean(deg_weighted)<colMeans(deg_weighted_perm))/ncol(deg_weighted_perm)),xlab="Weighted degree",ylab="Probability")
          abline(v=mean(deg_weighted),col="red")
          x=length(deg_weighted_perm[deg_weighted_perm>mean(deg_weighted)])
          x/10000 #p value
          
          ```
          
##Sensitivity Analysis
#Sensitivity analysis run at various different cut-offs based on how the number of network observations alters the network output. This is used to justify the minimum number of observations required for analysis. We ran this on agonistic and vocal interactions only.
          
          ``` {Sensitivity Analysis}
          
          data<-read.csv("MBG COMBINED.csv") # SAVE YOUR FOLLOW DATA FILE AS A CSV FILE AND LOAD HERE
          
          library(matrixStats)
          library(sna)
          library(ggplot2)
          
          FMRa<-c("RYMR","XXXXMALE","MXWB","BMYO","XXXM","XXBM","YMYG","TOMO","XXXXJUVENILE") 
          RVD<-c('MXWW', 'GMYY', 'GORM', 'VVVM', 'XXXXFEMALE', 'BRRM', 'RMYO', 'TMTO','XXMY')
          PR<-c('RMXX', 'MVYB', 'GRMO', 'XXXXMALE')
          SS<-c('MXXGYY', 'MYRV', 'XXXXMALE', 'MXXGRY', 'XXXXFEMALE')
          NH<-c('MBXMGX', 'XXXXMALE', 'RMXGMX', 'YMXPBX', 'MMXYYX', 'XXXXFEMALE')
          MBG<-c('RMYG', 'VYMY', 'MRYY', 'AAAM', 'OMGO', 'MOBX', 'XXXXJUVENILE')
          KMO<-c('BMRMXX', 'GRYM', 'MOOO')
          LHP<-c('MXXRRB', 'XXXXFEMALE', 'POX')
          SCL<-c('MOBR', 'XXXXMALE', 'XXXXFEMALE')
          JOG<-c('MOGO', 'XXVM', 'GBYM', 'MYRR', 'VGMR', 'OBMR', 'BLACKBACKFEMALE', 'XXXXFEMALE', 'BBMB', 'XXYM', 'SQUAKY', 'XXXXJUVENILE','TOMY','SPOTTY')
          BWYa<-c('BMBY', 'MVVT', 'MGGY')
          BWYb<-c('XXXXMALE', 'OVMO', 'MRGO', 'MOTY', 'BMYB', 'XXXXJUVENILE', 'RMGR')
          individuals<-MBG # CHANGE TO FOCAL GROUP NAME
          
          #### affiliative ####
          results<-array(0,dim =c(length(individuals),length(individuals),nrow(data)))
          rownames(results)<-individuals
          colnames(results)<-individuals
          Members<-as.character(data[,4])
          behaviour<-c("Play")
          data$Members<-as.character(data$Members)
          '%ni%' <- Negate('%in%')
          
          for (i in 1:nrow(data)){
            if (data$Affiliative[i] %in% behaviour & isTRUE(grepl("[A-Za-z]", data$Members[i]))) {
              k = unlist(strsplit(data$Members[i],";"))
              k = gsub(" ", "", k, fixed = TRUE)
              for (m in k){
                for (j in k){
                  if (m != j){
                    results[rownames(results)==m,colnames(results)==j,i]<-+1
                    results[rownames(results)==j,colnames(results)==m,i]<-+1
                  }
                }}}
            else next
          }
          
          matrix<-apply(results, MARGIN=c(1,2),sum)
          matrix
          
          
          #### here we run the sensitivity analysis on number of observations ####
          observations<-c(2,5,10,15,20)
          final.mean<-matrix(nrow=length(individuals),ncol=5)
          final.sd<-matrix(nrow=length(individuals),ncol=5)
          final.mean_N<-matrix(nrow=length(individuals),ncol=5)
          final.sd_N<-matrix(nrow=length(individuals),ncol=5)
          rownames(final.mean)<-individuals
          rownames(final.sd)<-individuals
          rownames(final.mean_N)<-individuals
          rownames(final.sd_N)<-individuals
          
          for (p in observations){
            matrix<-array(0,dim =c(length(individuals),length(individuals),nrow=1000))
            for (q in 1:1000){
              dat1<-sample(unique(data$Date), size=p, replace=F)
              data_sample<-subset(data,Date %in% dat1)
              results<-array(0,dim =c(length(individuals),length(individuals),nrow(data_sample)))
              rownames(results)<-individuals
              colnames(results)<-individuals
              Members<-as.character(data_sample[,4])
              behaviour<-c("Play")
              data_sample$Members<-as.character(data_sample$Members)
              '%ni%' <- Negate('%in%')
              for (i in 1:nrow(data_sample)){
                if (data$Affiliative[i] %in% behaviour & isTRUE(grepl("[A-Za-z]", data$Members[i]))) {
                  k = unlist(strsplit(data$Members[i],";"))
                  k = gsub(" ", "", k, fixed = TRUE)
                  for (m in k){
                    for (j in k){
                      if (m != j){
                        results[rownames(results)==m,colnames(results)==j,i]<-+1
                        results[rownames(results)==j,colnames(results)==m,i]<-+1
                      }
                    }}}
                else next
              }
              
              matrix[,,q]<-apply(results, MARGIN=c(1,2),sum)
              deg_weighted<-matrix(nrow=length(individuals),ncol=1000)
              deg_weightedN<-matrix(nrow=length(individuals),ncol=1000)
              for (g in 1:1000){
                deg_weighted[,g]<-degree(matrix[,,g],gmode="graph",ignore.eval=FALSE)
              }
              for (u in 1:1000){
                deg_weightedN[,u]<-deg_weighted[,u]/max(deg_weighted[,u])
              }
              final.mean[,which(observations==p)]<-rowMeans(deg_weighted)
              final.sd[,which(observations==p)]<-rowSds(deg_weighted)
              final.mean_N[,which(observations==p)]<-rowMeans(deg_weightedN,na.rm=TRUE)
              final.sd_N[,which(observations==p)]<-rowSds(deg_weightedN,na.rm=TRUE)
            }
          }
          
          ranks<-abs(100-((final.mean_N/final.mean_N[,5])*100))
          dat_MBG <- stack(as.data.frame(ranks))
          dat_MBG
          attach(dat_MBG)
          
          dat_final<-rbind( dat_BWYb, dat_RVD, dat_FMRa, dat_JOG, dat_MBG)
          dat_final
          
          ggplot(dat_final,aes(x = ind, y = values,color=as.factor(ind))) + 
            geom_boxplot(color = "black", outlier.alpha = 0) +  geom_jitter(size = 8, alpha = 0.7, width = 0.1) +
            labs(x = "Number of observations " , y = "Percentage change in normalized strength")  +
            theme(legend.position = "none",
                  axis.title = element_text(size = 20), panel.grid = element_blank(),
                  panel.background = element_blank(),axis.line = element_line(colour = "grey60"),
                  text = element_text(size=11, family="Calibri"),panel.border = element_rect(colour = "black", fill=NA, size=0.5)) +
            geom_hline(yintercept=5,col="black",lty=2, lwd=1) +
            scale_color_manual(values=c("#00C19A","#8494FF","orange","#43a5be","#be398d")) + 
            scale_x_discrete(labels=c("V1" = "2", "V2" = "5", "V3" = "10", "V4" = "15", "V5" = "20"))
          
          #### agonistic ####
          results<-array(0,dim =c(length(individuals),length(individuals),nrow(data)))
          rownames(results)<-individuals
          colnames(results)<-individuals
          Members<-as.character(data[,4])
          behaviour<-c("Attack", "Chase", "Splay", "Peck","Fight")
          data$Actor<-as.character(data$Actor)
          '%ni%' <- Negate('%in%')
          
          for (i in 1:nrow(data)){
            if (data$Agonistic[i] %in% behaviour & isTRUE(grepl("[A-Za-z]", data$Actor[i]))) {
              k = unlist(strsplit(data$Actor[i],";"))
              k = gsub(" ", "", k, fixed = TRUE)
              l = unlist(strsplit(Members[i],";"))
              l = gsub(" ", "", l, fixed = TRUE)
              l = l[l %ni% k]
              for (m in k){
                for (j in l){
                  results[m,colnames(results)==j,i]<-+1
                }}}
            else next
          }
          
          matrix<-apply(results, MARGIN=c(1,2),sum)
          matrix
          
          
          #### here we run the sensitivity analysis on number of observations ####
          observations<-c(2,5,10,15,20)
          final.mean<-matrix(nrow=length(individuals),ncol=5)
          final.sd<-matrix(nrow=length(individuals),ncol=5)
          final.mean_N<-matrix(nrow=length(individuals),ncol=5)
          final.sd_N<-matrix(nrow=length(individuals),ncol=5)
          rownames(final.mean)<-individuals
          rownames(final.sd)<-individuals
          rownames(final.mean_N)<-individuals
          rownames(final.sd_N)<-individuals
          
          for (p in observations){
            matrix<-array(0,dim =c(length(individuals),length(individuals),nrow=1000))
            for (q in 1:1000){
              dat1<-sample(unique(data$Date), size=p, replace=F)
              data_sample<-subset(data,Date %in% dat1)
              results<-array(0,dim =c(length(individuals),length(individuals),nrow(data_sample)))
              rownames(results)<-individuals
              colnames(results)<-individuals
              Members<-as.character(data_sample[,4])
              behaviour<-c("Attack", "Chase", "Splay", "Peck","Fight")
              data_sample$Actor<-as.character(data_sample$Actor)
              '%ni%' <- Negate('%in%')
              for (i in 1:nrow(data_sample)){
                if (data_sample$Agonistic[i] %in% behaviour & isTRUE(grepl("[A-Za-z]", data_sample$Actor[i]))) {
                  k = unlist(strsplit(data_sample$Actor[i],";"))
                  k = gsub(" ", "", k, fixed = TRUE)
                  l = unlist(strsplit(Members[i],";"))
                  l = gsub(" ", "", l, fixed = TRUE)
                  l = l[l %ni% k]
                  for (m in k){
                    for (j in l){
                      results[m,colnames(results)==j,i]<-+1
                    }}}
                else next
              }
              
              matrix[,,q]<-apply(results, MARGIN=c(1,2),sum)
              deg_weighted<-matrix(nrow=length(individuals),ncol=1000)
              deg_weightedN<-matrix(nrow=length(individuals),ncol=1000)
              for (g in 1:1000){
                deg_weighted[,g]<-degree(matrix[,,g],gmode="digraph",ignore.eval=FALSE)
              }
              for (u in 1:1000){
                deg_weightedN[,u]<-deg_weighted[,u]/max(deg_weighted[,u])
              }
              final.mean[,which(observations==p)]<-rowMeans(deg_weighted)
              final.sd[,which(observations==p)]<-rowSds(deg_weighted)
              final.mean_N[,which(observations==p)]<-rowMeans(deg_weightedN,na.rm=TRUE)
              final.sd_N[,which(observations==p)]<-rowSds(deg_weightedN,na.rm=TRUE)
            }
          }
          
          
          
          ranks<-abs(100-(final.mean_N/final.mean_N[,5])*100)
          dat_BWYb <- stack(as.data.frame(ranks))
          attach(dat)
          
          dat_final<-rbind(dat_BWYb, dat_RVD, dat_FMRa, dat_MBG, dat_PR, dat_SS, dat_NH, dat_KMO, dat_SCL, dat_BWYa)
          dat_final
          
          ggplot(dat_final,aes(x = ind, y = values,color=as.factor(ind))) + 
            geom_boxplot(color = "black", outlier.alpha = 0) +  geom_jitter(size = 5, alpha = 0.7, width = 0.1) +
            labs(x = "Number of observations " , y = "Percentage change in normalized strength")  +
            theme(legend.position = "none",
                  axis.title = element_text(size = 11), panel.grid = element_blank(),
                  panel.background = element_blank(),axis.line = element_line(colour = "grey60"),
                  text = element_text(size=11, family="Calibri"),panel.border = element_rect(colour = "black", fill=NA, size=0.5)) +
            geom_hline(yintercept=5,col="black",lty=2, lwd=1) +
            scale_color_manual(values=c("#00C19A","#8494FF","orange","#43a5be","#be398d")) + 
            scale_x_discrete(labels=c("V1" = "2", "V2" = "5", "V3" = "10", "V4" = "15", "V5" = "20"))
          
          #### vocal ####
          observations<-c(2,5,10,15,20)
          final.meanv<-matrix(nrow=length(individuals),ncol=5)
          final.sdv<-matrix(nrow=length(individuals),ncol=5)
          
          final.mean_Nv<-matrix(nrow=length(individuals),ncol=5)
          final.sd_Nv<-matrix(nrow=length(individuals),ncol=5)
          rownames(final.meanv)<-individuals
          rownames(final.sdv)<-individuals
          rownames(final.mean_Nv)<-individuals
          rownames(final.sd_Nv)<-individuals
          
          for (p in observations){
            matrix<-array(0,dim =c(length(individuals),length(individuals),nrow=1000))
            for (q in 1:1000){
              dat1<-sample(unique(data$Date), size=p, replace=F)
              data_sample<-subset(data,Date %in% dat1)
              results<-array(0,dim =c(length(individuals),length(individuals),nrow(data_sample)))
              rownames(results)<-individuals
              colnames(results)<-individuals
              Members<-as.character(data_sample[,4])
              for (i in 1:nrow(data_sample)){
                if (data_sample$Vocal[i]=="Chorus" & isTRUE(grepl("[A-Za-z]", data_sample$Actor[i]))) {
                  k =  sub(" .*$", "", data_sample$Actor[i])
                  l = unlist(strsplit(Members[i],";"))
                  l = gsub(" ", "", l, fixed = TRUE)
                  l=l[l!= k]
                  for (j in l){
                    results[k,colnames(results)==j,i]<-+1
                  }
                }
              }
              
              matrix[,,q]<-apply(results, MARGIN=c(1,2),sum)
              deg_weighted<-matrix(nrow=length(individuals),ncol=1000)
              deg_weightedN<-matrix(nrow=length(individuals),ncol=1000)
              for (g in 1:1000){
                deg_weighted[,g]<-degree(matrix[,,g],gmode="digraph",ignore.eval=FALSE)
              }
              for (u in 1:1000){
                deg_weightedN[,u]<-deg_weighted[,u]/max(deg_weighted[,u])
              }
              final.meanv[,which(observations==p)]<-rowMeans(deg_weighted)
              final.sdv[,which(observations==p)]<-rowSds(deg_weighted)
              final.mean_Nv[,which(observations==p)]<-rowMeans(deg_weightedN,na.rm=TRUE)
              final.sd_Nv[,which(observations==p)]<-rowSds(deg_weightedN,na.rm=TRUE)
            }
          }
          
          ranks2<-abs(100-(final.mean_Nv/final.mean_Nv[,5])*100)
          dat_BWYb <- stack(as.data.frame(ranks2))
          attach(dat_BWYb)
          
          dat_final<-rbind(dat_BWYb, dat_FMRa, dat_JOG, dat_MBG, dat_PR, dat_SS, dat_NH, dat_KMO, dat_LHP, dat_SCL, dat_BWYa)
          dat_final
          
          
          ggplot(dat_final,aes(x = ind, y = values,color=as.factor(ind))) + 
            geom_boxplot(color = "black", outlier.alpha = 0) +  geom_jitter(size = 5, alpha = 0.7, width = 0.1) +
            labs(x = "Number of observations " , y = "Percentage change in normalized strength")  +
            theme(legend.position = "none",
                  axis.title = element_text(size = 11), panel.grid = element_blank(),
                  panel.background = element_blank(),axis.line = element_line(colour = "grey60"),
                  text = element_text(size=11, family="Calibri"),panel.border = element_rect(colour = "black", fill=NA, size=0.5)) +
            geom_hline(yintercept=5,col="black",lty=2, lwd=1) +
            scale_color_manual(values=c("#00C19A","#8494FF","orange","#43a5be","#be398d")) + 
            scale_x_discrete(labels=c("V1" = "2", "V2" = "5", "V3" = "10", "V4" = "15", "V5" = "20"))
          
          
          ```
##GLMM Analysis
#Correlations
          
#Prior to analysis all terms are assessed for a correlation via VIF values. VIF values <2 are considered acceptable.
#Try putting all variables into a model and checking vif of that model. Can also get a correlation matrix using this code: data <- mtcars[ , c("disp", "hp", "wt", "drat")]
##Had difficulty extracting numeric variables from raw data so put network metrics into seperate files labelled: correl # al or dr. Then was able to check VIF using the raw data files.
          
          
          ```{GLMM}
          data<-read.csv("AL SN 2025.csv")
          head(data)
          str(data)
          as.numeric(data$score)
          as.numeric(data$grp.size)
          as.numeric(data$mass)
          as.numeric(data$order.tested)
          as.character(data$shade)
          as.character(data$year)
          as.character(data$no.fledglings)
          
          ##Correlations
          
          #Try putting all variables into a model and checking vif of that model. Can also get a correlation matrix using this code: 
          correl <- data[ , c("mass", "fe", "grp.size", "av.neo", "order.tested", "av.temp", "aff.d", "aff.s", "aff.cov", "ag.d", "ag.id", "ag.od", "ag.s", "ag.is", "ag.os", "ag.cov", "voc.d", "voc.id", "voc.od", "voc.s", "voc.is", "voc.os", "voc.cov")]
          
          #create correlation matrix
          
          table<-cor(correl)
          write.csv(table,"correlation.table fledglings.csv")
          
          model1 <- lm(score ~ag.id + siblings, data=data)
          
          model1 <- lm(score ~ag.d + grp.size, data=data)
          model2 <- lm(score ~aff.d + grp.size, data=data)
          model3 <- lm(score ~voc.d + grp.size, data=data)
          model5 <- lm(score ~ mass + av.neo, data = data)
          
          model6 <-lm(score ~ aff.d + aff.s, data=data)
          
          model7 <-lm(score ~ ag.d +ag.id, data = data)
          model8 <-lm(score ~ ag.d +ag.od, data = data)
          model4 <- lm(score ~ ag.d +ag.s, data = data)
          model9<-lm(score~ag.d +ag.is, data=data)
          model10<-lm(score~ag.d +ag.os, data=data)
          
          model7 <-lm(score ~ ag.id +ag.od, data = data)
          model7 <-lm(score ~ ag.id +ag.s, data = data)
          model7 <-lm(score ~ ag.id +ag.is, data = data)
          model7 <-lm(score ~ ag.id +ag.os, data = data)
          
          model7 <-lm(score ~ ag.od +ag.s, data = data)
          model7 <-lm(score ~ ag.od +ag.is, data = data)
          model7 <-lm(score ~ ag.od +ag.os, data = data)
          
          model11<-lm(score~ag.s +ag.is, data=data)
          model12<-lm(score~ag.s +ag.os, data=data)
          model12<-lm(score~ag.is +ag.os, data=data)
          
          model13<-lm(score~voc.d +voc.id, data=data)
          model13<-lm(score~voc.d +voc.od, data=data)
          model13<-lm(score~voc.d +voc.s, data=data)
          model13<-lm(score~voc.d +voc.is, data=data)
          model13<-lm(score~voc.d +vos.os, data=data)
          
          model13<-lm(score~voc.id +voc.od, data=data)
          model13<-lm(score~voc.id +voc.s, data=data)
          model13<-lm(score~voc.id +voc.is, data=data)
          model13<-lm(score~voc.id +vos.os, data=data)
          
          model13<-lm(score~voc.od +voc.s, data=data)
          model13<-lm(score~voc.od +voc.is, data=data)
          model13<-lm(score~voc.od +vos.os, data=data)
          
          model13<-lm(score~voc.s +voc.is, data=data)
          model13<-lm(score~voc.s +vos.os, data=data)
          model13<-lm(score~voc.is +vos.os, data=data)
          
          model14 <- lm(score ~ag.d + mass, data=data)
          model15 <- lm(score ~ag.id + mass, data=data)
          model16 <- lm(score ~ag.od + mass, data=data)
          model17 <- lm(score ~ag.s + mass, data=data)
          model18 <- lm(score ~ag.is + mass, data=data)
          model19 <- lm(score ~ag.os + mass, data=data)
          model20 <- lm(score ~ag.cov + mass, data=data)
          
          model21 <- lm(score ~ag.d + fe, data=data)
          model22 <- lm(score ~ag.id + fe, data=data)
          model23 <- lm(score ~ag.od + fe, data=data)
          model24 <- lm(score ~ag.s + fe, data=data)
          model25 <- lm(score ~ag.is + fe, data=data)
          model26 <- lm(score ~ag.os + fe, data=data)
          model27 <- lm(score ~ag.cov + fe, data=data)
          
          car::vif(model27)
          
          
          ```
          
          #GLMM Models
          
          ##Exploratory GLMMs
          ```{Exploratory GS}
          data<-read.csv("AL GS 2025.csv")
          head(data)
          str(data)
          
          as.numeric(data$score)
          as.numeric(data$mass)
          as.numeric(data$order.tested)
          as.character(data$shade)
          as.character(data$age)
          
          basic <- glmer.nb(score ~  +   (1|id), 
                            data = data)
          summary(basic)
          confint.merMod(basic, method='Wald')
          plot(basic)
          AICc(basic)
          
          ##Model Assumptions##
          
          simulationOutput <- simulateResiduals(fittedModel = basic, plot = F)
          residuals(simulationOutput)
          residuals(simulationOutput, quantileFunction = qnorm, outlierValues = c(-7,7))
          plot(simulationOutput)
          plotQQunif(simulationOutput) # left plot in plot.DHARMa()
          plotResiduals(simulationOutput)
          
          #Body Mass
          data$massnew<-scale(data$mass)
          
          BM <- glmer.nb(score ~ massnew  + (1|id), 
                         data = data)
          
          summary(BM)
          confint.merMod(BM, method='Wald')
          AICc(BM)
          
          #Foraging Efficiency
          
          data$fenew<-scale(data$fe)
          
          FE <- glmer.nb(score ~ fenew  + (1|id),
                         data = data)
          
          summary(FE)
          confint.merMod(FE, method='Wald')
          AICc(FE)
          
          #Neophobia
          
          data$neonew<-scale(data$neo)
          
          NEO <- glmer.nb(score ~ neonew  + (1|id), 
                          data = data)
          
          summary(NEO)
          confint.merMod(NEO, method='Wald')
          AICc(NEO)
          
          #Order tested
          
          data$otnew<-scale(data$order)
          
          OT <- glmer.nb(score ~ otnew  + (1|id), 
                         data = data)
          
          summary(OT)
          confint.merMod(OT, method='Wald')
          AICc(OT)
          
          #Shade
          
          SH <- glmer.nb(score ~ shade  + (1|id), 
                         data = data)
          
          summary(SH)
          confint.merMod(SH, method='Wald')
          AICc(SH)
          
          #Temperature
          data$tempnew<-scale(data$temp)
          
          TEMP <- glmer.nb(score ~ tempnew  + (1|id),
                           data = data)
          
          summary(TEMP)
          confint.merMod(TEMP, method='Wald')
          AICc(TEMP)
          
          # creating a list of all the models containing candidate explanatory terms to be compared by AICc:
          models<-list(basic, FE, TEMP, OT, BM, NEO, SH)
          
          # creating a function that gives as output the second row of the summary (so that it can then be applied to each model)
          myfun<-function(inp){
            out<-as.character(summary(inp)$call) [2]
            return(out)
          }
          
          # writing a csv file that with a column containing the AICc of the model and a column containing the model formula
          # this is achieved by applying the AICc function to every model in the model list, and applying the function defined above,
          # which extracts the second row of the summary output for the model, i.e. the model formula, to every model in the model list
          write.csv(data.frame(
            AICc= sapply(models, AICc),
            formulas = sapply(models,myfun)
          ),'100_OUTPUT_full.csv')
          ```
          
          ##Inference GS GLMMs
          
          ```{GS GLMMs}
          
          data<-read.csv("AL SN 2025.csv")
          head(data)
          str(data)
          
          as.numeric(data$score)
          as.numeric(data$grp.size)
          as.character(data$no.fledglings)
          
          basic <- glmer.nb(score ~  +   (1|id), 
                            data = data)
          summary(basic)
          confint.merMod(basic, method='Wald')
          plot(basic)
          AICc(basic)
          
          ##Model Assumptions##
          
          simulationOutput <- simulateResiduals(fittedModel = basic, plot = F)
          residuals(simulationOutput)
          residuals(simulationOutput, quantileFunction = qnorm, outlierValues = c(-7,7))
          plot(simulationOutput)
          plotQQunif(simulationOutput) # left plot in plot.DHARMa()
          plotResiduals(simulationOutput)
          
          #Group Size
          data$gsnew<-scale(data$grp.size)
          
          GS <- glmer.nb(score ~ gsnew +   (1|id) , 
                         data = data)
          summary(GS)
          confint.merMod(GS, method='Wald')
          AICc(GS)
          
          #Age
          data$agenew<-scale(data$age)
          
          AGE <- glmer.nb(score ~ agenew  + (1|id), 
                          data = data)
          
          summary(AGE)
          confint.merMod(AGE, method='Wald')
          AICc(AGE)
          
          #Siblings (Y/N)
          
          SIBS <- glmer.nb(score ~ siblings + (1|id) , 
                           data = data)
          
          summary(SIBS)
          confint.merMod(SIBS, method='Wald')
          AICc(SIBS)
          
          #Number of fledglings
          
          data$flnew<-scale(data$X..fledglings)
          
          FL <- glmer.nb(score ~ flnew  + (1|id), 
                         data = data)
          
          summary(FL)
          confint.merMod(FL, method='Wald')
          AICc(FL)
          
          #Group Size by Age
          GSAGE <- glmer.nb(score ~ gsnew*agenew + (1|id), 
                            data = data, )
          summary(GSAGE)
          confint.merMod(GSAGE, method='Wald')
          AICc(GSAGE)
          
          # creating a list of all the models containing candidate explanatory terms to be compared by AICc:
          models<-list(basic,
                       GS, AGE, FL
                       SIBS, GSAGE)
          
          # creating a function that gives as output the second row of the summary (so that it can then be applied to each model)
          myfun<-function(inp){
            out<-as.character(summary(inp)$call) [2]
            return(out)
          }
          
          # writing a csv file that with a column containing the AICc of the model and a column containing the model formula
          # this is achieved by applying the AICc function to every model in the model list, and applying the function defined above,
          # which extracts the second row of the summary output for the model, i.e. the model formula, to every model in the model list
          write.csv(data.frame(
            AICc= sapply(models, AICc),
            formulas = sapply(models,myfun)
          ),'200_OUTPUT.csv')
          
          
          ```
          
          ##Inference SN GLMMs
          
          
          ```{GLMM Network}     
          
          #Affiliative Strength
          
          data$affsnew<-scale(data$aff.s)
          
          AFS <- glmer.nb(score ~ affsnew  + (1|id), 
                          data = data)
          
          summary(AFS)
          confint.merMod(AFS, method='Wald')
          AICc(AFS)   
          
          
          #Affiliative COV
          
          data$affcov<-scale(data$aff.cov)
          
          AFCOV <- glmer.nb(score ~ affcov  + (1|id)  , 
                            data = data)
          
          summary(AFCOV)
          confint.merMod(AFCOV, method='Wald')
          AICc(AFCOV)   
          
          #Agonistic InDegree
          
          data$agid<-scale(data$ag.id)
          
          AGID <- glmer.nb(score ~ agid  + (1|id)  , 
                           data = data)
          
          summary(AGID)
          confint.merMod(AGID, method='Wald')
          AICc(AGID)
          
          #Agonistic Outdegree
          
          data$agod<-scale(data$ag.od)
          
          AGOD <- glmer.nb(score ~ agod  + (1|id)   , 
                           data = data)
          
          summary(AGOD)
          AICc(AGOD)
          confint.merMod(AGOD, method="Wald")
          
          #Agonistic InStrength
          
          data$agis<-scale(data$ag.is)
          
          AGIS <- glmer.nb(score ~ agis  + (1|id)  , 
                           data = data)
          
          summary(AGIS)
          confint.merMod(AGIS, method='Wald')
          AICc(AGIS)
          
          #Agonistic Outstrength
          data$agos<-scale(data$ag.os)
          
          AGOS <- glmer.nb(score ~ agos  + (1|id)   , 
                           data = data)
          
          summary(AGOS)
          AICc(AGOS)
          confint.merMod(AGOS, method="Wald")
          
          #Agonistic COV
          data$agcov<-scale(data$ag.cov)
          
          AGCOV <- glmer.nb(score ~ agcov  + (1|id)  , 
                            data = data)
          
          summary(AGCOV)
          confint.merMod(AGCOV, method='Wald')
          AICc(AGCOV)
          
          #VOCAL InDegree
          data$vid<-scale(data$voc.id)
          
          VID <- glmer.nb(score ~ vid  + (1|id)  , 
                          data = data)
          
          summary(VID)
          confint.merMod(VID, method='Wald')
          AICc(VID)
          
          #VOCAL Outdegree
          data$vod<-scale(data$voc.od)
          VOD <- glmer.nb(score ~ vod  + (1|id)   , 
                          data = data)
          
          summary(VOD)
          AICc(VOD)
          confint.merMod(VOD, method="Wald")
          
          #Vocal Instrength
          
          data$vis<-scale(data$voc.is)
          
          VIS <- glmer.nb(score ~ vis  + (1|id)  , 
                          data = data)
          
          summary(VIS)
          confint.merMod(VIS, method='Wald')
          AICc(VIS)
          
          #Vocal Outstrength
          
          data$vos<-scale(data$voc.os)
          
          VOS <- glmer.nb(score ~ vos  + (1|id)  , 
                          data = data)
          
          summary(VOS)
          confint.merMod(VOS, method='Wald')
          AICc(VOS)
          
          #Vocal COV
          data$vcov<-scale(data$voc.cov)
          
          VCOV <- glmer.nb(score ~ vcov  + (1|id)  , 
                           data = data)
          
          summary(VCOV)
          confint.merMod(VCOV, method='Wald')
          AICc(VCOV)
          
          ```
          
          ##Combined SN Metrics 
          ```{SN AGE}
          
          #Affiliative Strength
          
          AGAFS <- glmer.nb(score ~ affsnew*agenew + (1|id) , 
                            data = data)
          
          summary(AGAFS)
          confint.merMod(AGAFS, method='Wald')
          AICc(AGAFS)   
          
          #Affiliative COV
          
          AGAFCOV <- glmer.nb(score ~ affcov *agenew + (1|id) , 
                              data = data)
          
          summary(AGAFCOV)
          confint.merMod(AGAFCOV, method='Wald')
          AICc(AGAFCOV)   
          
          #Agonistic InDegree
          
          AGAGID <- glmer.nb(score ~ agid *agenew + (1|id) , 
                             data = data)
          
          summary(AGAGID)
          confint.merMod(AGAGID, method='Wald')
          AICc(AGAGID)
          
          #Agonistic Outdegree
          AGAGOD <- glmer.nb(score ~ agod *agenew + (1|id)  , 
                             data = data)
          
          summary(AGAGOD)
          AICc(AGAGOD)
          confint.merMod(AGAGOD, method="Wald")
          
          #Agonistic InStrength
          
          AGAGIS <- glmer.nb(score ~ agis *agenew + (1|id) , 
                             data = data)
          
          summary(AGAGIS)
          confint.merMod(AGAGIS, method='Wald')
          AICc(AGAGIS)
          
          #Agonistic Outstrength
          AGAGOS <- glmer.nb(score ~ agos *agenew + (1|id)  , 
                             data = data)
          
          summary(AGAGOS)
          AICc(AGAGOS)
          confint.merMod(AGAGOS, method="Wald")
          
          #Agonistic COV
          AGAGCOV <- glmer.nb(score ~ agcov *agenew + (1|id) , 
                              data = data)
          
          summary(AGAGCOV)
          confint.merMod(AGAGCOV, method='Wald')
          AICc(AGAGCOV)
          
          #VOCAL InDegree
          
          AGVID <- glmer.nb(score ~ vid *agenew + (1|id) , 
                            data = data)
          
          summary(AGVID)
          confint.merMod(AGVID, method='Wald')
          AICc(AGVID)
          
          #VOCAL Outdegree
          AGVOD <- glmer.nb(score ~ vod *agenew + (1|id)  , 
                            data = data)
          
          summary(AGVOD)
          AICc(AGVOD)
          confint.merMod(AGVOD, method="Wald")
          
          #Vocal Instrength
          
          AGVIS <- glmer.nb(score ~ vis *agenew + (1|id) , 
                            data = data)
          
          summary(AGVIS)
          confint.merMod(AGVIS, method='Wald')
          AICc(AGVIS)
          
          #Vocal Outstrength
          
          AGVOS <- glmer.nb(score ~ vos *agenew + (1|id) , 
                            data = data)
          
          summary(AGVOS)
          confint.merMod(AGVOS, method='Wald')
          AICc(AGVOS)
          
          #Vocal COV
          
          AGVCOV <- glmer.nb(score ~ vcov *agenew + (1|id) , 
                             data = data)
          
          summary(AGVCOV)
          confint.merMod(AGVCOV, method='Wald')
          AICc(AGVCOV)
          
          ```
          
          ####SN Export
          
          This creates a list of the AICc value for all of the above models and exports it as a csv file.
          
          **Remember to change COL to TASK for Detour reaching data and to remve SH.
          
          ```{Exporting model AICc}
          # creating a list of all the models containing candidate explanatory terms to be compared by AICc:
          models<-list(basic,
                       GS,
                       SIBS,
                       FL,
                       AFS,
                       AFCOV,
                       AGID,
                       AGOD,
                       AGIS,
                       AGOS,
                       AGCOV,
                       VID,
                       VOD,
                       VIS,
                       VOS,
                       VCOV,
                       AGE,
                       AGAFS,
                       AGAGID,
                       AGAGOD,
                       AGAGIS,
                       AGAGOS,
                       AGAGCOV,
                       AGVID,
                       AGVOD,
                       AGVIS,
                       AGVOS,
                       AGVCOV)
          
          
          
          
          
          
          # creating a function that gives as output the second row of the summary (so that it can then be applied to each model)
          myfun<-function(inp){
            out<-as.character(summary(inp)$call) [2]
            return(out)
          }
          
          # writing a csv file that with a column containing the AICc of the model and a column containing the model formula
          # this is achieved by applying the AICc function to every model in the model list, and applying the function defined above,
          # which extracts the second row of the summary output for the model, i.e. the model formula, to every model in the model list
          write.csv(data.frame(
            AICc= sapply(models, AICc),
            formulas = sapply(models,myfun)
          ),'AL SN ALL.csv')
          
          
          ```
          
          
          #Sociograms
          
          #These are used for the networks to visualise interactions. This uses the igraph package. A seperate spreadsheet needs to be created for group names and sex (GRP_NODES).
          
          ```{Sociograms}
          
          #links can be read in straight from the matrix created previously (e.g. KMO chorus matrix)
          
          nodes<-read.csv('SCL_NODES.csv', header=T, as.is=T)
          links<-read.csv('SCL CHORUS matrix RD2.csv', header=T, row.names=1)
          
          head(nodes)
          head(links)
          links<-as.matrix(links)
          links
          
          #This creates a directed, weighted graph
          network<-graph_from_adjacency_matrix(links, mode=c('directed'), weighted=TRUE)
          network
          
          E(network) #edges
          V(network) # vertices
          V(network)$Sex #vertex attribute
          
          plot(network, edge.curved=TRUE, edge.color='grey', 
               vertex.size=40,)
          
          #Making line thickness equivalent to weighted degree. You can also adjust how much the edge weight is divided by to make the graph clearer. For example weight/10
          E(network)$width<-E(network)$weight
          E(network)$width
          
          #Node Colours based on sex
          V(network)[nodes$Sex=="M"]$color<-"cornflowerblue"
          V(network)[nodes$Sex=="F"]$color<-"violetred2"
          V(network)[nodes$Sex=="J"]$color<-"orange"
          V(network)[nodes$Sex=="FL"]$color<-"cyan3"
          V(network)[nodes$Sex=="U"]$color<-"orange"
          
          #Adding individual names to plot
          V(network)$label<-V(network)$Name
          
          # Circular layout 
          la <- layout.circle(network)
          
          #Can change the arrow size and the size of the circles (vertex size) to make the sociogram look neater. 
          plot(network, edge.curved=TRUE, edge.color='dark grey', edge.arrow.size=1,
               vertex.size=40, vertex.label.family='Calibri', vertex.label.color='black', layout=la)
          
          #Removes names
          plot(network, edge.curved=TRUE, edge.color='dimgray', edge.arrow.size=.5,
               vertex.size=40, vertex.label=NA, layout=la)
          
          ```
          
          #Figures
          ```{Figures}
          
          GSAGE<-ggplot(data, aes(x=grp.size,y=score)) +
            geom_point(aes(color=factor(age)), size=2)+
            xlab('Group Size')+ylab("Number of trials until pass") +
            theme_classic()+
            theme(text=element_text(size=11, family="Calibri")) +
            geom_smooth(method=lm, se=TRUE, fill="#D3D3D3", level=0.95,aes(color=factor(age)))+
            scale_color_manual(values=c("#74B72E", "steelblue3", "#7E57C2"))+
            theme(legend.position = "none")
          GSAGE
          
          #geom_smooth(method=lm, se=TRUE, level=0.95, fill=(values=c("darkolivegreen2", "#add8e6", "#dec4ec")) +
          #aes(color=factor(age)))
          
          
          AGIDAGE<-ggplot(data, aes(x=ag.id,y=score)) +
            geom_point(aes(color=factor(age)), size=3)+
            xlab('Agonistic In-Degree')+ylab("Number of trials until pass") +
            theme_classic()+
            theme(text=element_text(size=11, family="Calibri")) +
            legend.position(right) +
            geom_smooth(method=lm, se=TRUE, fill="#D3D3D3", level=0.95,aes(color=factor(age)))+
            scale_color_manual(values=c("darkolivegreen2", "steelblue3", "#7E57C2"))+
            theme(legend.position = "none")
          AGIDAGE
          
          VOCIDAGE<-ggplot(data, aes(x=voc.id,y=score)) +
            geom_point(aes(color=factor(age)), size=3)+
            xlab('Vocal In-Degree')+ylab("Number of trials until pass") +
            theme_classic()+
            theme(text=element_text(size=11, family="Calibri")) +
            geom_smooth(method=lm, se=TRUE, fill="#D3D3D3", level=0.95,aes(color=factor(age)))+
            scale_color_manual(values=c("darkolivegreen2", "steelblue3", "#7E57C2"))+
            theme(legend.position = "none")
          VOCIDAGE
          
          AGE<-ggplot(data, aes(group=age, x=age,y=score)) +
            geom_boxplot()+
            xlab('Age')+ylab("Number of trials until pass") +
            geom_point(aes(x=age,y=score, color=factor(age)), size=3)+
            scale_color_manual(values=c("darkolivegreen2", "steelblue3", "#7E57C2"))+
            theme_classic()+
            theme(text=element_text(size=11, family="Calibri"))+
            theme(legend.position = "none")
          AGE
          
          AGID<-ggplot(data, aes(x=ag.id,y=score)) +
            geom_point(colour=("steelblue3"), size=3, position = "jitter")+
            xlab('Agonistic In-Degree')+ylab("Number of Trials until Pass") +
            theme_classic() +
            geom_smooth(method=lm, se=TRUE, level=0.95, fill="#D3D3D3", col="#808080", size=0.5, linetype="dashed")+
            theme(text=element_text(size=11, family="Calibri"))
          AGID
          
          VOCID<-ggplot(data, aes(x=voc.id,y=score)) +
            geom_point(colour=("steelblue3"), size=3, position = "jitter")+
            xlab('Vocal In-Degree')+ylab("Number of Trials until Pass") +
            theme_classic() +
            geom_smooth(method=lm, se=TRUE, level=0.95, fill="#D3D3D3", col="#808080", size=0.5, linetype="dashed")+
            theme(text=element_text(size=11, family="Calibri"))
          VOCID
          
          ```
          
          
